# Supplementary material for: Regulation of Nodal signaling propagation by receptor interactions and positive feedback
Source: eLife. 2022 Sep 23;11:e66397. doi: 10.7554/eLife.66397 (PMC9612913; doi:10.7554/eLife.66397)
Supplement: Figure 2—figure supplement 3—source data 5. [file elife-66397-fig2-figsupp3-data5.zip]

Archive with 1 entries (1 files):
- F2SD5.tif
